# Supplementary material for: Protective Effects of Bone Mineral Density on Age‐Related Macular Degeneration: A Mendelian Randomization Study
Source: Int J Endocrinol. 2026 Jan 23;2026:6619808. doi: 10.1155/ije/6619808 (PMC12830082; doi:10.1155/ije/6619808)
Supplement: Supplementary file 1 — Supporting Information Additional supporting information can be found online in the Supporting Information section. [file IJE-2026-6619808-s001.xlsx]

## Sheet: Content
Journal of Bone and Mineral Metabolism Genetic causality of bone mineral density on age-related macular degeneration: evidence from Mendelian randomization Authors: Yuxin Sun, Ziran Zhang, Zejun Chen, Zhengran Li, Fanye Wu, Zijin Wang, Tong Wu, Guoguo Yi, Fanke Meng, Shuduan Wu (The Sixth Affiliated Hospital, Guangzhou, China; E-mail: wushd5@mail.sysu.edu.cn)
Number	Content of the supplementary tables
Table 1.	TB-BMD exposure SNPs and their association with Wet-AMD
Table 2.	H-BMD exposure SNPs and their association with Wet-AMD
Table 3.	LS-BMD exposure SNPs and their association with Wet-AMD
Table 4.	FN-BMD exposure SNPs and their association with Wet-AMD
Table 5.	FA-BMD exposure SNPs and their association with Wet-AMD
Table 6.	TB-BMD (age 0-15) exposure SNPs and their association with Wet-AMD
Table 7.	TB-BMD (age15-30) exposure SNPs and their association with Wet-AMD
Table 8.	TB-BMD (age30-45) exposure SNPs and their association with Wet-AMD
Table 9.	TB-BMD (age 45-60) exposure SNPs and their association with Wet-AMD
Table 10.	TB-BMD (age over 60) exposure SNPs and their association with Wet-AMD
Table 11.	LS-BMD-man exposure SNPs and their association with Wet-AMD
Table 12.	LS-BMD-woman exposure SNPs and their association with Wet-AMD
Table 13.	FN-BMD-man exposure SNPs and their association with Wet-AMD
Table 14.	FN-BMD-woman exposure SNPs and their association with Wet-AMD
Table 15.	TB-BMD exposure SNPs and their association with Dry-AMD
Table 16.	H-BMD exposure SNPs and their association with Dry-AMD
Table 17.	LS-BMD exposure SNPs and their association with Dry-AMD
Table 18.	FN-BMD exposure SNPs and their association with Dry-AMD
Table 19.	FA-BMD exposure SNPs and their association with Dry-AMD
Table 20.	TB-BMD (age 0-15) exposure SNPs and their association with Dry-AMD
Table 21.	TB-BMD (age15-30) exposure SNPs and their association with Dry-AMD
Table 22.	TB-BMD (age30-45) exposure SNPs and their association with Dry-AMD
Table 23.	TB-BMD (age 45-60) exposure SNPs and their association with Dry-AMD
Table 24.	TB-BMD (age over 60) exposure SNPs and their association with Dry-AMD
Table 25.	LS-BMD-man exposure SNPs and their association with Dry-AMD
Table 26.	LS-BMD-woman exposure SNPs and their association with Dry-AMD
Table 27.	FN-BMD-man exposure SNPs and their association with Dry-AMD
Table 28.	FN-BMD-woman exposure SNPs and their association with Dry-AMD
Table 29.	MR results of LS-BMD-man on Wet-AMD
Table 30.	MR results of LS-BMD-woman on Wet-AMD
Table 31.	MR results of FN-BMD-man on Wet-AMD
Table 32.	MR results of FN-BMD-woman on Wet-AMD
Table 33.	MR results of LS-BMD-man on Dry-AMD
Table 34.	MR results of LS-BMD-woman on -DryAMD
Table 35.	MR results of FN-BMD-man on Dry-AMD
Table 36.	MR results of FN-BMD-woman on Dry-AMD
Abbreviation: TB-BMD, total body bone mineral density; H-BMD, bone mineral density of heel; LS-BMD, bone mineral density of lumbar spine; FN- BMD, bone mineral density of femoral neck; FA-BMD, bone mineral density of forearm; Dry-AMD, dry age-related macular degeneration; Wet-AMD, wet age-related macular degeneration; SNPs, single nucleotide polymorphisms; MR, Mendelian randomization.

## Sheet: Excel2LaTeX
RangeAddress	Options	CellWidth	Indent	FileName
0	7	5	0	Content.tex
595	7	5	0	S1.tex
3563	7	5	0	S2.tex
168	7	5	0	S3.tex
147	7	5	0	S4.tex
21	7	5	0	S5.tex
56	7	5	0	S6.tex
7	7	5	0	S7.tex
63	7	5	0	S8.tex
147	7	5	0	S9.tex
154	7	5	0	S10.tex
90	7	5	0	S11.tex
234	7	5	0	S12.tex
84	7	5	0	S13.tex
150	7	5	0	S14.tex
595	7	5	0	S15.tex
3563	7	5	0	S16.tex
168	7	5	0	S17.tex
147	7	5	0	S18.tex
21	7	5	0	S19.tex
56	7	5	0	S20.tex
7	7	5	0	S21.tex
63	7	5	0	S22.tex
147	7	5	0	S23.tex
154	7	5	0	S24.tex
90	7	5	0	S25.tex
234	7	5	0	S26.tex
84	7	5	0	S27.tex
150	7	5	0	S28.tex
38	7	5	0	S29.tex
38	7	5	0	S30.tex
38	7	5	0	S31.tex
38	7	5	0	S32.tex
38	7	5	0	S33.tex
38	7	5	0	S34.tex
38	7	5	0	S35.tex
38	7	5	0	S36.tex

## Sheet: S1
Table 1. TB-BMD exposure SNPs and their association with Wet-AMD
SNP	chr	EA	OA	beta		se		pval.		F-statistic
				exp	out	exp	out	exp	out
rs10048745	2	A	G	-0.0389	-0.0082	0.0067	0.0396	6.44e-09	0.8366	33.7093
rs1037011	12	C	T	0.0404	0.034	0.0057	0.0327	1.54e-12	0.2985	50.2358
rs10490046	2	C	A	-0.0429	0.0113	0.0067	0.0337	1.43e-10	0.738501	40.9982
rs10493013	1	C	T	0.1013	-0.0596	0.0074	0.057	4.07e-43	0.2956	187.394
rs10735851	12	A	G	-0.0541	0.022	0.0063	0.0361	5.84e-18	0.543	73.7417
rs10777212	12	T	G	0.0452	-0.0216	0.006	0.0386	5.05e-14	0.5756	56.7511
rs10788264	10	A	G	-0.0338	0.0288	0.0057	0.0329	2.61e-09	0.3811	35.1628
rs10832520	11	A	T	0.1123	0.0036	0.0158	0.1117	1e-12	0.974	50.5179
rs10901216	9	A	G	-0.0474	-0.0363	0.0061	0.0329	5.53e-15	0.2698	60.3805
rs10931982	2	C	T	0.0508	0.0188	0.009	0.0464	1.59e-08	0.685799	31.8598
rs11228240	11	T	C	-0.083	0.0517	0.0067	0.044	1.72e-35	0.2399	153.464
rs1159798	10	C	A	-0.0429	-0.0036	0.007	0.0381	1.01e-09	0.9254	37.5594
rs11745493	5	G	A	-0.0445	0.0549	0.0065	0.0398	7.74e-12	0.1679	46.8698
rs117557198	12	G	A	0.0769	-0.0713	0.012	0.0571	1.58e-10	0.2119	41.0667
rs118115924	12	T	G	-0.2822	0.6405	0.0301	0.4304	6.99e-21	0.1368	87.8984
rs11898505	2	G	A	-0.0342	0.0491	0.006	0.0373	1.28e-08	0.1882	32.49
rs11904127	2	A	G	-0.0324	-0.0579	0.0057	0.0325	1.18e-08	0.0751208	32.3102
rs11910328	21	A	G	-0.0429	-0.023	0.0077	0.0424	2.99e-08	0.5876	31.0408
rs11934731	4	A	G	-0.0674	-0.0585	0.0061	0.0353	8.39e-29	0.0978205	122.084
rs11995824	8	G	C	-0.0675	0.0288	0.0058	0.0324	1.06e-31	0.3734	135.441
rs12044944	1	T	C	0.0553	-0.0301	0.0074	0.0473	7.54e-14	0.5252	55.8453
rs12258451	10	G	C	-0.0702	0.0787	0.0089	0.0487	2.41e-15	0.106	62.2149
rs12442242	15	G	A	0.0509	-0.0836	0.0082	0.0507	4.94e-10	0.0991699	38.5308
rs12534510	7	C	A	0.0395	-0.0157	0.0057	0.0331	3.15e-12	0.634	48.0225
rs12612325	2	A	G	-0.0548	0.0441	0.0078	0.041	1.98e-12	0.2824	49.3596
rs1286150	14	C	T	0.0549	-0.0727	0.0072	0.0452	2.44e-14	0.1082	58.1406
rs13204965	6	C	A	-0.0619	0.0413	0.007	0.0418	1.02e-18	0.3231	78.1961
rs143187557	11	T	C	-0.1237	0.0965	0.0203	0.088	1.15e-09	0.2729	37.1319
rs144279715	2	G	A	0.2295	-0.0176	0.0294	0.1084	6.18e-15	0.8707	60.9355
rs144691710	17	G	A	0.1017	-0.0615	0.0113	0.05	2.24e-19	0.2188	81
rs1452102	21	G	T	0.0345	0.044	0.0057	0.0341	1.74e-09	0.1968	36.6343
rs1548607	7	G	A	-0.0363	0.0186	0.0066	0.0342	4.18e-08	0.5856	30.25
rs2252865	1	C	T	0.0328	-0.0589	0.006	0.0337	4.72e-08	0.0801697	29.8844
rs2289410	2	T	A	-0.0494	0.0552	0.0088	0.068	2e-08	0.4166	31.5129
rs2350085	2	C	T	0.0643	-0.058	0.0085	0.0448	3.79e-14	0.1957	57.2248
rs2414098	15	C	T	0.0329	-0.0196	0.0059	0.0339	1.99e-08	0.562101	31.0948
rs2553773	11	G	C	0.037	0.0033	0.0058	0.0327	1.49e-10	0.9198	40.6956
rs2566751	1	A	T	-0.0567	-0.1188	0.01	0.0524	1.32e-08	0.0234801	32.1489
rs2566752	1	C	T	0.0721	-0.0423	0.0059	0.034	1.88e-34	0.2129	149.337
rs2873195	17	T	A	0.0406	0.0886	0.0062	0.0351	4.31e-11	0.01158	42.8814
rs34102936	7	A	G	0.0471	0.0164	0.0057	0.0352	1.87e-16	0.641501	68.2798
rs34670419	7	T	G	-0.088	0.2028	0.0154	0.0577	1.09e-08	0.000440697	32.6531
rs35125553	12	G	A	0.0383	0.0641	0.0066	0.0386	5.2e-09	0.0970801	33.6752
rs35199438	11	T	G	-0.0489	0.0374	0.0062	0.0334	2.36e-15	0.263	62.2063
rs3743347	15	A	C	0.0519	-0.033	0.0068	0.0431	1.75e-14	0.4442	58.2528
rs3801387	7	G	A	0.1347	0.0235	0.0063	0.0382	1.15e-100	0.5386	457.145
rs447911	3	C	G	0.0708	0.0556	0.0057	0.0332	6.29e-36	0.0941998	154.283
rs4757350	11	T	C	-0.0564	-0.0351	0.0069	0.0351	3.75e-16	0.3174	66.8129
rs4846580	1	A	G	0.0345	-0.0492	0.0058	0.0324	3.21e-09	0.1291	35.382
rs55781332	11	G	A	0.0552	0.0353	0.0069	0.0363	8.07e-16	0.3313	64
rs56104760	1	G	A	-0.0747	0.0263	0.0074	0.0391	7.38e-24	0.5018	101.901
rs6029130	20	T	C	0.0348	0.0372	0.0063	0.041	3.5e-08	0.3639	30.5125
rs6040063	20	G	A	-0.0359	0.0318	0.0056	0.0325	1.78e-10	0.329	41.0973
rs61884327	11	C	T	0.0801	-0.0459	0.0099	0.0687	4.63e-16	0.5043	65.4628
rs633995	1	A	G	0.0351	0.031	0.0058	0.0341	1.61e-09	0.3631	36.6234
rs634277	11	G	A	-0.0607	-0.0198	0.0061	0.0348	2.15e-23	0.5684	99.0188
rs6465511	7	G	C	0.0738	0.0147	0.006	0.0356	1.03e-34	0.6807	151.29
rs6557155	6	G	T	0.0751	-0.0072	0.0059	0.0334	2.56e-37	0.8295	162.023
rs6960249	7	G	T	-0.0325	0.0226	0.0057	0.0328	1.45e-08	0.4907	32.51
rs7105860	11	C	G	-0.0468	0.007	0.0059	0.0325	2.36e-15	0.8289	62.9199
rs71390846	16	C	G	-0.0484	0.0573	0.0075	0.04	1.38e-10	0.1525	41.6455
rs725670	11	A	G	-0.0322	-0.0316	0.0059	0.0337	3.61e-08	0.3483	29.7857
rs73169678	7	A	C	0.0619	0.0362	0.0091	0.0504	1.05e-11	0.4722	46.2699
rs73305797	7	T	A	-0.0422	-0.0166	0.0067	0.0419	2.4e-10	0.6912	39.6712
rs73349318	10	T	A	0.0472	-0.0261	0.0085	0.0465	2.68e-08	0.5743	30.8352
rs73719807	7	C	A	0.0925	-0.1206	0.0112	0.0785	1.14e-16	0.1247	68.2099
rs74394007	3	C	A	-0.0608	0.0418	0.0083	0.042	2.46e-13	0.3188	53.66
rs7548588	1	C	T	0.0367	-0.0168	0.0058	0.0325	2.21e-10	0.6055	40.0383
rs757138	7	G	T	0.0348	-0.0051	0.0063	0.0358	3.33e-08	0.8858	30.5125
rs7586085	2	G	A	-0.0532	0.0262	0.0057	0.0323	8.64e-21	0.417	87.1111
rs76051363	4	T	C	-0.0794	0.0772	0.0085	0.0451	1.39e-20	0.0870502	87.2576
rs7728694	5	T	G	-0.0503	0.0663	0.0059	0.0325	1.3e-17	0.0414295	72.6828
rs7740042	6	A	T	-0.0494	-0.0372	0.0071	0.0473	2.71e-12	0.4318	48.4102
rs7741085	6	T	C	0.0423	-0.0064	0.0057	0.0331	1.51e-13	0.847	55.072
rs780096	2	G	C	0.0311	0.0567	0.0057	0.0334	4.58e-08	0.0897801	29.7695
rs78667121	13	A	G	0.1326	0.0423	0.018	0.0804	1.7e-13	0.5985	54.2678
rs8047501	16	G	A	-0.0524	0.1165	0.0059	0.0325	1.13e-18	0.000339703	78.8785
rs8070128	17	T	C	-0.0394	0.0568	0.0059	0.0327	1.98e-11	0.0823607	44.5952
rs818427	5	T	C	0.0342	0.0499	0.0061	0.0345	2.37e-08	0.1477	31.4335
rs838721	2	G	A	0.0314	-0.0026	0.0057	0.0328	4.48e-08	0.9359	30.3466
rs884205	18	C	A	0.0531	-0.0499	0.0068	0.0362	4.39e-15	0.1674	60.9777
rs9594738	13	T	C	-0.0614	-0.0201	0.0057	0.0325	3.84e-27	0.5373	116.034
rs9910055	17	T	C	0.0442	-0.0311	0.0067	0.0371	3.12e-11	0.4021	43.5206
rs9972944	17	G	A	-0.0363	-0.0287	0.0059	0.0333	6.87e-10	0.3889	37.8538
rs9976876	21	T	G	-0.0375	0.031	0.0058	0.0326	8.01e-11	0.3429	41.8029
Abbreviation: TB-BMD, total body bone mineral density; Wet-AMD, wet age-related macular degeneration; SNP, single nucleotide polymorphism; chr, chromosome; EA, effect_allele; OA, other_allele; se, standard error; exp, exposure; out, outcome

## Sheet: S2
Table 2. H-BMD exposure SNPs and their association with Wet-AMD
SNP	chr	EA	OA	beta		se		pval.		F-statistic
				exp	out	exp	out	exp	out
rs10015974	4	G	A	-0.0147795	-0.0747	0.00215954	0.039	5.49997e-09	0.0555699	46.8379
rs10057211	5	C	A	0.0324811	0.0521	0.00317075	0.0435	8.4004e-18	0.231	104.939
rs10087008	8	A	T	-0.0141423	0.0674	0.00212985	0.0377	9.90011e-10	0.0741396	44.0902
rs10145299	14	C	T	0.022178	-0.0029	0.00186883	0.0327	7.59976e-27	0.9291	140.833
rs10148621	14	A	T	0.0153803	-0.0972	0.00253667	0.0445	6.80002e-09	0.0289601	36.7622
rs10206992	2	G	T	-0.0185569	0.025	0.00209983	0.0349	5.30029e-17	0.472799	78.0985
rs10222078	21	A	G	-0.0192461	0.0487	0.00189579	0.0332	1.29987e-16	0.1429	103.064
rs10245919	7	T	C	-0.013315	0.0146	0.00193953	0.0368	9.09913e-11	0.692299	47.1291
rs10264106	7	C	A	0.0487347	0.0536	0.00234165	0.0425	1.50003e-72	0.2067	433.144
rs10407062	19	C	T	-0.0137514	0.0266	0.0018672	0.0325	2.60016e-11	0.4124	54.2391
rs10410950	19	A	G	-0.0318867	-0.0241	0.00427054	0.1105	6.59933e-11	0.8271	55.7511
rs1042704	14	A	G	-0.0276667	-0.0553	0.00225852	0.0403	5.19996e-28	0.1695	150.061
rs1043003	10	C	T	-0.0170758	0.0755	0.00189757	0.0369	3.59998e-12	0.0405695	80.9779
rs10474093	5	C	T	-0.0114012	-0.0044	0.00187322	0.0326	1.2e-08	0.8914	37.0445
rs10490046	2	C	A	-0.0285703	0.0113	0.00222134	0.0337	7.00003e-30	0.738501	165.424
rs10515269	5	G	C	0.0153952	-0.0137	0.00184992	0.0325	3.59998e-15	0.672699	69.2572
rs10739971	9	A	G	0.0195045	-0.0127	0.00198439	0.0347	2.29985e-21	0.714301	96.6086
rs10740042	10	C	T	0.0156608	-0.0284	0.00199708	0.0349	3.80014e-12	0.4165	61.4946
rs10750766	11	A	C	0.0254263	-0.0343	0.00203216	0.037	3.59998e-27	0.3531	156.549
rs10762859	10	A	T	0.0120501	-0.0408	0.00186583	0.0327	1.5e-08	0.2127	41.7097
rs10764201	10	T	C	0.0202067	0.0795	0.00184642	0.034	4.60045e-19	0.0194299	119.765
rs10765568	11	T	C	-0.0174025	0.0179	0.00190618	0.034	2.70023e-15	0.598401	83.3481
rs10779795	1	G	A	-0.0197628	0.0304	0.00193982	0.0361	4.40048e-22	0.3989	103.794
rs10783573	12	A	G	-0.0162398	0.0174	0.00197078	0.0353	5.40008e-11	0.6223	67.9024
rs10788221	10	A	G	0.0165606	-0.0496	0.00193385	0.0353	2.19989e-16	0.1608	73.3342
rs10800531	1	T	A	0.0251006	0.016	0.00184096	0.0326	4.49987e-35	0.624001	185.9
rs10817895	9	T	A	0.0156044	-0.0246	0.00208675	0.0351	3.2e-10	0.483	55.9182
rs10824766	10	T	C	-0.129482	0.0787	0.00299496	0.0487	1e-200	0.1059	1869.12
rs10842704	12	G	T	0.0280498	0.0446	0.00217901	0.0361	3.40017e-28	0.216	165.707
rs10848507	12	G	A	-0.0267001	-0.059	0.00283145	0.0553	1.69981e-16	0.2858	88.9217
rs10859561	12	T	C	0.0163975	-0.0108	0.00185533	0.0325	1.39991e-15	0.739301	78.1111
rs10885434	10	C	G	-0.0216634	-0.0095	0.00206206	0.0364	9.79941e-23	0.7949	110.37
rs10887745	10	T	G	-0.0160227	0.0329	0.00187453	0.0325	1.99986e-14	0.3114	73.0612
rs10896426	11	C	T	0.0251911	-0.0402	0.00185245	0.0327	1.39991e-33	0.2179	184.927
rs10917449	1	G	A	-0.0194195	-0.0285	0.00215338	0.0356	8.69961e-17	0.4231	81.327
rs10920352	1	C	T	0.0114203	-0.0047	0.00185125	0.0326	4e-10	0.8851	38.0562
rs10931982	2	C	T	0.053909	0.0188	0.00218945	0.0464	2.99916e-107	0.685799	606.251
rs11007241	10	A	G	-0.0163837	0.0091	0.00219553	0.0375	8.60003e-12	0.8089	55.6859
rs11023882	11	A	G	-0.0127467	-0.0421	0.00184867	0.0331	3.2e-09	0.2034	47.5419
rs11067228	12	G	A	0.0156562	-0.0252	0.00185365	0.0339	2.09991e-16	0.4584	71.3374
rs11073930	15	C	G	0.0227972	0.0029	0.00187018	0.0327	1.10002e-27	0.9285	148.592
rs11088458	21	G	A	-0.0439458	-0.0464	0.00207624	0.0342	6.79986e-82	0.1748	448.002
rs11107263	12	A	C	0.017602	0.0234	0.00277523	0.0531	1.7e-09	0.658901	40.2278
rs11127656	3	A	G	-0.0120571	-0.067	0.00209406	0.0386	2.80001e-10	0.0824005	33.1518
rs11142400	9	A	G	0.0125897	0.0188	0.00197211	0.0333	2.19999e-09	0.5712	40.7538
rs1114344	20	G	A	-0.0112754	-0.0254	0.00187193	0.0325	1.2e-08	0.4336	36.2815
rs11175773	12	T	C	0.0217571	0.0156	0.00320675	0.0528	4.20001e-08	0.767499	46.0333
rs11175835	12	A	G	-0.0228987	-0.0363	0.0020409	0.0389	2.09991e-22	0.351	125.886
rs11196170	10	A	G	-0.0300586	-0.0155	0.00228426	0.0394	2.90001e-31	0.6934	173.16
rs112073168	12	A	G	-0.037428	0.162	0.00565633	0.1326	8.99995e-10	0.2216	43.7848
rs11228240	11	T	C	-0.0426866	0.0517	0.0020576	0.044	8.00018e-77	0.2399	430.389
rs11238756	10	C	T	0.012318	0.0119	0.00185052	0.0331	5.49997e-10	0.7196	44.3091
rs11242776	6	C	T	-0.0142242	0.008	0.00186585	0.033	3.79997e-09	0.8095	58.1169
rs112447018	1	A	G	0.0401402	0.1631	0.0047394	0.1531	1.09999e-10	0.2869	71.7319
rs112766772	14	C	T	0.0167911	0.043	0.00223346	0.041	3.29997e-10	0.2951	56.52
rs1133400	10	G	A	0.0305529	-0.0373	0.00221634	0.0434	4.60045e-34	0.3902	190.034
rs113488960	7	C	G	0.0553505	-0.0514	0.0075115	0.0826	3.59998e-11	0.5342	54.2987
rs114268629	1	C	T	-0.0689303	-0.047	0.00520726	0.0978	1.50003e-32	0.6308	175.227
rs114658808	2	A	G	0.0566085	-0.012	0.00603423	0.0581	2.09991e-21	0.8361	88.0075
rs114667987	5	T	C	-0.0405383	-0.2181	0.00594651	0.1332	2e-10	0.1015	46.4736
rs11576308	1	A	G	0.0153447	-0.021	0.00188196	0.0343	2.70023e-15	0.5404	66.4808
rs1159798	10	C	A	-0.0641807	-0.0036	0.0022139	0.0381	6.69885e-154	0.9254	840.413
rs116228246	6	C	G	0.0865451	0.024	0.00612502	0.1822	2.90001e-41	0.8954	199.65
rs11643240	16	G	A	-0.0153582	-0.0152	0.00209795	0.037	2.09991e-12	0.681	53.5908
rs11668064	19	G	A	-0.0340146	0.0343	0.00200626	0.0388	1.59993e-51	0.377	287.446
rs11670056	19	T	C	-0.0239424	-0.0343	0.00352176	0.0919	1.29987e-11	0.709099	46.2185
rs11675489	2	G	A	-0.0131167	-0.0265	0.00184086	0.0344	1.29999e-09	0.4407	50.7701
rs11688492	2	C	T	-0.0127471	-0.0179	0.00184864	0.0335	2.29985e-11	0.5926	47.5464
rs11696009	2	C	A	0.0157018	0.0295	0.00193576	0.0341	2.29985e-14	0.3869	65.7954
rs117111740	11	C	T	-0.111804	-0.0392	0.00575562	0.1064	1.50003e-71	0.7126	377.338
rs117124857	7	T	C	-0.0753168	-0.1583	0.00643509	0.1539	8.30042e-29	0.3039	136.985
rs11729023	4	T	C	0.0250765	-0.1532	0.00284297	0.0566	1.29987e-14	0.00679908	77.8017
rs117445182	6	A	C	-0.0689532	0.1785	0.00707919	0.104	1.20005e-20	0.0861192	94.8728
rs117481343	12	T	C	0.129348	0.1082	0.00565544	0.12	8.4004e-94	0.3671	523.102
rs11752784	6	G	A	-0.0246596	-0.0798	0.00311188	0.049	6.70039e-12	0.1036	62.7952
rs11752873	6	T	C	0.0185848	0.009	0.00273581	0.041	1.29999e-09	0.8263	46.147
rs117557198	12	G	A	0.0297855	-0.0713	0.00347413	0.0571	1.59993e-14	0.2119	73.5051
rs118115924	12	T	G	-0.198518	0.6405	0.00856613	0.4304	2.90001e-94	0.1368	537.069
rs1181334	12	G	T	-0.0226008	-0.0065	0.00234789	0.0412	5.40008e-20	0.8747	92.66
rs1187624	14	C	A	-0.0242445	-0.0782	0.00385561	0.0577	2.19999e-08	0.1752	39.5403
rs11880992	19	A	G	-0.0166909	-0.0028	0.00188817	0.0338	2.19989e-15	0.9336	78.1407
rs11915970	3	T	A	0.0441141	0.0025	0.00286324	0.0504	9.09913e-46	0.9604	237.377
rs11934731	4	A	G	-0.0358039	-0.0585	0.00198362	0.0353	3.40017e-53	0.0978205	325.794
rs11995050	8	C	A	0.0145992	0.0434	0.00221699	0.0384	2.39994e-13	0.258	43.3641
rs12041821	1	A	C	-0.0143761	0.0211	0.00242752	0.0391	3.2e-08	0.59	35.0717
rs12121554	1	A	G	0.0237496	-0.0482	0.00198822	0.0343	3.80014e-26	0.1604	142.687
rs12127020	1	G	C	0.0173173	-0.0791	0.00234829	0.043	7.29962e-12	0.0657794	54.3822
rs12149673	16	G	A	0.0287765	-0.0215	0.00202001	0.0366	1.29987e-38	0.5576	202.941
rs12210993	6	A	G	-0.0222484	-0.0166	0.00182978	0.0326	3.59998e-26	0.610299	147.843
rs12215938	6	T	C	0.0240366	0.0482	0.00263141	0.0483	3.69999e-18	0.3183	83.439
rs12276167	11	G	T	-0.0135058	0.0561	0.00187635	0.0344	4.10015e-12	0.1026	51.8099
rs12323717	14	G	A	0.0145705	-0.0429	0.00194635	0.0334	3.2e-09	0.1994	56.0411
rs12332674	5	G	T	0.0207713	-0.0424	0.00256477	0.0455	3.80014e-12	0.3512	65.5889
rs12358555	10	G	A	0.0186808	-0.0438	0.00215218	0.0399	7.00003e-16	0.2727	75.3414
rs12372718	12	G	A	-0.0148156	0.0297	0.00187738	0.0343	2.60016e-13	0.3858	62.2779
rs12443188	15	A	T	0.0223465	0.0054	0.00220975	0.0363	1.29987e-18	0.8813	102.266
rs12448684	16	A	G	-0.0240184	-0.0105	0.00185508	0.0327	1.39991e-31	0.747599	167.634
rs12452440	17	C	T	0.018347	-0.0825	0.00187049	0.0329	5.60015e-21	0.0121801	96.2098
rs12485244	22	A	G	0.016987	0.0003	0.00188377	0.0327	5.50047e-15	0.9917	81.3163
rs12487905	3	C	T	0.0127555	-0.0125	0.00227765	0.0389	4.79999e-08	0.7472	31.3632
rs12499988	4	T	C	-0.0164263	0.0178	0.00193277	0.0344	1.59993e-13	0.6052	72.2303
rs12534970	7	G	A	0.0119276	0.0091	0.00182624	0.0328	5.99998e-09	0.782299	42.657
rs12545602	8	A	C	0.0211702	-0.0224	0.002771	0.0528	8.4004e-13	0.6715	58.3683
rs1256065	14	T	G	0.0121038	0.0011	0.00186673	0.0329	1.5e-08	0.9732	42.0417
rs12569559	10	G	T	0.0185821	0.0635	0.00184995	0.0327	4.00037e-18	0.0521099	100.895
rs12616772	2	C	A	-0.0114877	-0.012	0.00192285	0.0355	5.49997e-09	0.735501	35.6924
rs12733821	1	C	G	0.0161103	0.0098	0.00191562	0.0342	5.50047e-16	0.774701	70.7275
rs12756373	1	C	A	0.020704	0.0722	0.00324327	0.0553	1.79999e-10	0.1916	40.7514
rs12811685	12	G	C	-0.0176709	0.0505	0.0019485	0.0356	1.69981e-14	0.1562	82.2463
rs1286075	14	T	C	0.0305343	-0.0735	0.00246569	0.0452	2.99985e-30	0.1042	153.355
rs1286662	3	G	A	-0.0222947	-0.1064	0.00237947	0.0407	8.19974e-16	0.00897305	87.7895
rs12924535	16	T	G	0.0215055	0.0576	0.00193701	0.0343	1.29987e-25	0.0926702	123.264
rs12941363	17	A	C	0.01286	-0.0562	0.00241046	0.041	4.70002e-08	0.1703	28.4631
rs12942736	17	T	C	-0.0235682	-0.013	0.00219339	0.0438	3.80014e-23	0.7659	115.457
rs12945403	17	C	T	-0.0172539	-0.0227	0.00196027	0.0366	6.20012e-17	0.5346	77.4716
rs12984621	19	G	C	0.0170423	0.0276	0.00203475	0.037	5.70033e-12	0.4561	70.1511
rs12986939	2	A	G	-0.0502059	-0.032	0.00205425	0.0385	3.39625e-111	0.405	597.314
rs13002567	2	C	T	0.0180016	-0.0449	0.00193688	0.0349	5.60015e-17	0.1979	86.3807
rs13022378	2	T	C	0.0225401	-0.0361	0.00187243	0.0333	3.19963e-29	0.2786	144.911
rs13070996	3	T	G	-0.014301	-0.0292	0.00205872	0.0349	9.69996e-10	0.4022	48.2545
rs13072536	3	T	A	0.0169139	-0.0216	0.00234326	0.037	2.19999e-09	0.5589	52.1011
rs13088318	3	G	A	0.0152577	-0.044	0.00195249	0.0336	9.20026e-12	0.1902	61.0661
rs13133616	4	G	A	0.0189451	-0.0041	0.00212243	0.0367	2.70023e-13	0.911	79.6759
rs13154707	5	G	A	0.0208068	-0.0545	0.00212652	0.0349	3.90032e-21	0.118	95.7352
rs13179493	5	C	T	0.0295407	0.0406	0.00205603	0.0382	4.60045e-39	0.2885	206.435
rs134613	22	G	T	-0.0428614	-0.018	0.00195285	0.0341	3.50026e-90	0.5978	481.72
rs1351623	4	T	C	-0.0160458	-0.065	0.00248936	0.0446	4.79999e-09	0.1455	41.5477
rs1386625	4	G	A	-0.0455185	0.0168	0.00313806	0.0647	2.39994e-40	0.7949	210.404
rs1392798	3	A	G	-0.0151855	0.0043	0.00185505	0.0325	6.79986e-13	0.8934	67.0111
rs139603701	1	G	A	-0.105751	0.3086	0.007397	0.1464	8.30042e-41	0.0350703	204.389
rs140676008	7	A	G	-0.0476008	-0.091	0.00659195	0.1164	3.40001e-09	0.4345	52.1436
rs141399219	16	T	C	0.0334218	-0.0432	0.00570491	0.0878	4.49987e-11	0.622401	34.3212
rs1414660	1	T	C	0.0812901	-0.0404	0.00232217	0.0487	1e-200	0.407	1225.43
rs141795717	2	A	G	0.22756	-0.0121	0.00724912	0.1088	1.1995e-185	0.9115	985.42
rs1428968	5	T	C	0.0234504	0.1156	0.0024062	0.0459	7.19946e-19	0.0118299	94.9811
rs1444436	1	G	C	-0.016125	0.0457	0.00198491	0.0355	9.49948e-12	0.1983	65.996
rs1470580	3	A	T	0.0146835	0.0244	0.00198771	0.0352	3.40001e-08	0.4883	54.5699
rs1475120	6	A	G	0.0133867	-0.0767	0.00183643	0.0329	1.6e-10	0.0198198	53.1372
rs1487241	8	T	A	-0.0250718	-0.0892	0.00198754	0.0375	2.90001e-28	0.0174799	159.125
rs149078150	7	T	C	0.0459518	0.0158	0.00794391	0.1013	2e-08	0.8762	33.4608
rs1491814	11	T	A	-0.0171864	0.0042	0.00271248	0.0443	3.40001e-09	0.9239	40.1455
rs150059308	3	A	G	-0.0727008	-0.0341	0.00848635	0.1427	4.60045e-14	0.8113	73.3899
rs1502201	6	A	G	-0.017271	0.0201	0.0021076	0.0342	1.99986e-16	0.5565	67.1519
rs150445982	6	T	C	0.0959681	0.0568	0.00636095	0.118	1.99986e-36	0.630099	227.62
rs150967545	7	A	G	0.0525879	-0.019	0.00540771	0.0876	3.90032e-18	0.8282	94.5681
rs1521908	6	C	T	-0.0114713	0.0423	0.00183151	0.0332	3.50002e-08	0.2018	39.229
rs1528602	16	C	T	-0.0170826	0.0009	0.00211248	0.039	3.10027e-13	0.9808	65.3917
rs1533142	12	G	C	-0.0233703	0.0258	0.00220548	0.036	2.09991e-19	0.4746	112.285
rs1535571	10	G	A	0.0129223	0.0908	0.00186263	0.0331	1e-12	0.00613607	48.1312
rs1545920	3	T	A	0.0162712	-0.0588	0.00244183	0.0509	1.09999e-10	0.248	44.4026
rs1548607	7	G	A	-0.0180626	0.0186	0.0019419	0.0342	1.10002e-14	0.5856	86.5181
rs1550270	4	C	T	0.0161526	0.0181	0.00201971	0.0365	7.29962e-15	0.62	63.9598
rs1555958	20	G	C	0.0306573	0.0337	0.00200168	0.0338	6.4998e-45	0.3194	234.573
rs159408	6	T	A	-0.0146403	0.0404	0.0018655	0.035	6.89922e-12	0.2479	61.5899
rs1622638	11	A	G	0.0153895	-0.0303	0.00188299	0.0333	6.59933e-16	0.3625	66.7964
rs167365	1	G	C	-0.0188056	-0.0273	0.00188365	0.0357	1.9002e-15	0.4444	99.6722
rs16878921	5	A	G	0.033872	-0.0495	0.0031223	0.045	3.80014e-26	0.2717	117.688
rs17010957	4	C	T	0.0326652	-0.0461	0.00261049	0.0454	1.10002e-28	0.3106	156.576
rs1706708	15	A	G	-0.0285921	-0.0844	0.00198005	0.0357	1.20005e-39	0.0179602	208.516
rs1708627	17	G	A	-0.0137594	-0.0076	0.00186222	0.0355	3.10027e-11	0.8302	54.593
rs17265513	20	C	T	-0.0333287	0.0409	0.00231973	0.0362	4.70002e-36	0.2588	206.425
rs17429745	4	T	G	0.0170806	-0.0109	0.00200527	0.0332	7.39946e-13	0.742299	72.5539
rs174598	11	A	G	0.0140422	-0.0164	0.0019627	0.0342	5.30029e-11	0.6316	51.1873
rs17472350	7	C	T	-0.0738983	0.0347	0.00619347	0.0777	2.09991e-27	0.6548	142.364
rs17507577	11	A	G	0.0598153	-0.0981	0.00351676	0.0649	1e-54	0.1308	289.294
rs17514740	7	C	G	0.00908104	0.064	0.00183247	0.033	1.5e-08	0.0522504	24.5583
rs1766790	1	T	C	-0.025965	-0.0061	0.0024426	0.0622	2.70023e-22	0.9216	112.998
rs17679410	8	G	A	0.0251958	-0.0002	0.0022263	0.0357	1.80011e-27	0.9956	128.082
rs17686786	6	C	T	0.0247336	-0.0229	0.00419522	0.0909	4.70002e-08	0.8012	34.7588
rs1771982	10	C	T	-0.00940308	0.0411	0.00184841	0.0329	3.59998e-08	0.2112	25.8788
rs1777277	1	A	C	-0.0108505	0.0866	0.00184474	0.0326	7.49998e-09	0.00777392	34.5963
rs181367	17	G	C	0.011723	-0.0934	0.00200592	0.0337	3.79997e-08	0.00562406	34.1547
rs183084030	11	A	T	0.0360016	0.0982	0.00485174	0.0857	1.59993e-12	0.2521	55.0616
rs1834554	11	C	G	-0.0220725	0.0042	0.00243292	0.0505	2.39994e-16	0.9339	82.309
rs1844776	9	C	T	0.0121635	-0.0081	0.00188757	0.0326	4.09996e-09	0.804	41.5251
rs1859839	7	A	G	-0.0402759	0.0226	0.00242428	0.0477	1.80011e-54	0.635801	276.01
rs188424982	7	A	G	0.0454047	-0.0163	0.00795668	0.1879	2.5e-08	0.931	32.564
rs1891002	6	A	T	-0.0836322	0.0314	0.00201679	0.0357	1e-200	0.3797	1719.59
rs1897468	2	T	C	-0.0127764	-0.005	0.00201255	0.0359	5.60003e-10	0.888	40.3017
rs1902177	4	T	C	0.0146468	-0.0643	0.00187152	0.0336	7.90005e-10	0.0554204	61.2487
rs1907310	10	A	G	-0.0209684	0.0234	0.00247881	0.0372	9.3994e-15	0.529	71.5557
rs1977576	6	C	T	0.0231942	0.0332	0.00188519	0.0327	1.20005e-24	0.311	151.373
rs1991431	3	A	G	-0.0178361	-0.0018	0.00185988	0.0328	2.39994e-16	0.9563	91.9666
rs1999536	20	C	G	0.0209973	0.0208	0.00187798	0.0326	6.29941e-22	0.5225	125.01
rs2029999	2	T	C	0.013186	-0.0065	0.00198988	0.0341	9.79941e-11	0.8495	43.9109
rs2052480	5	A	G	0.0269752	0.0039	0.00204806	0.0408	3.59998e-31	0.9246	173.478
rs206432	18	T	G	0.0159228	-0.0498	0.00186042	0.0327	1e-13	0.1279	73.2516
rs2069442	7	C	G	-0.0193391	-0.0281	0.00208977	0.0357	1.59993e-16	0.4301	85.6398
rs2073381	21	C	G	0.0121082	-0.0379	0.00201316	0.036	5e-09	0.2926	36.1745
rs2073489	1	C	T	-0.0124577	-0.0114	0.00186431	0.0328	3.2e-09	0.7271	44.6519
rs2085490	10	G	A	0.0128938	-0.004	0.00184295	0.0329	6.4998e-11	0.9028	48.948
rs210374	14	T	A	0.013769	-0.0252	0.00210479	0.0338	2.30001e-09	0.4554	42.7944
rs2109204	12	G	C	-0.0127059	-0.0071	0.00209764	0.0407	3.29997e-09	0.862	36.6901
rs215226	12	G	A	0.024173	-0.0003	0.00189063	0.0337	4.00037e-32	0.9932	163.474
rs2216949	2	T	C	0.0290342	-0.0193	0.00283127	0.0368	1.39991e-19	0.6002	105.162
rs2227607	1	A	C	-0.0205264	-0.0289	0.00291757	0.0595	1.6e-09	0.626599	49.4975
rs2239626	3	C	T	0.0165662	-0.0128	0.00201295	0.0386	1.29999e-10	0.740901	67.7298
rs2240226	17	T	C	0.0344693	-0.0295	0.00211826	0.0357	4.60045e-47	0.4085	264.793
rs2254027	10	A	C	0.0188547	0.0129	0.00201798	0.0339	3.10027e-14	0.7039	87.2983
rs2272443	16	T	C	-0.0217871	-0.0146	0.00222548	0.0353	5.70033e-20	0.679	95.841
rs2346204	2	A	C	-0.0147868	-0.0203	0.00211422	0.0357	2.70023e-11	0.57	48.9157
rs2382801	9	A	C	0.0199985	0.0114	0.0018682	0.033	1e-20	0.7307	114.59
rs2388792	10	G	A	0.0131686	0.0492	0.00185843	0.0333	8.10028e-11	0.1394	50.2096
rs243838	16	G	T	0.0159186	-0.0223	0.00261067	0.0475	2.39999e-10	0.6389	37.1797
rs2442599	8	A	G	0.0152813	0.0124	0.0020854	0.0357	1.2e-10	0.7274	53.696
rs2446415	15	G	A	-0.036502	0.0322	0.00561448	0.109	1.09999e-09	0.768	42.2682
rs2456049	15	G	C	0.011366	-0.0237	0.00193676	0.0343	2.59998e-09	0.488599	34.44
rs2456049	15	G	C	0.011366	-0.2424	0.00193676	0.2995	2.59998e-09	0.4182	34.44
rs2491105	9	C	T	0.0233584	0.0365	0.00220438	0.0437	9.3994e-21	0.4041	112.283
rs2509353	11	T	C	-0.0208111	-0.0348	0.00185254	0.0334	9.79941e-22	0.297	126.199
rs2514845	8	G	T	0.0148749	0.045	0.00194423	0.0335	4.39997e-10	0.1795	58.5346
rs2546985	5	G	A	-0.0146102	0.076	0.00222995	0.0404	2.99999e-08	0.06017	42.9262
rs2553772	11	G	T	0.0281833	0.0168	0.00184735	0.0325	5.19996e-44	0.605701	232.748
rs2566752	1	C	T	0.0357706	-0.0423	0.00189687	0.034	5.60015e-68	0.2129	355.613
rs2566774	1	C	T	-0.0381624	-0.0943	0.00234926	0.0451	1.29987e-45	0.0364502	263.882
rs2627668	4	T	G	0.0250865	0.0079	0.00307045	0.0504	1.59993e-13	0.8749	66.7538
rs2637318	10	A	G	0.0251058	-0.0606	0.00344067	0.0547	5.00035e-12	0.2676	53.2429
rs2639953	8	A	G	-0.0284176	-0.0184	0.00185552	0.0324	3.69999e-44	0.5713	234.554
rs2647462	1	C	T	-0.0333817	-0.0384	0.00241745	0.0454	4.60045e-38	0.3975	190.679
rs2653559	11	T	C	-0.0285346	-0.0143	0.00248083	0.0442	2.49977e-26	0.7456	132.297
rs2707493	7	T	C	0.0497174	-0.2146	0.00602874	0.124	2.49977e-16	0.0835699	68.0086
rs2722299	7	T	C	-0.0219349	0.0012	0.00184714	0.033	7.59976e-29	0.9712	141.017
rs2736911	10	T	C	0.0183324	-0.2774	0.0025566	0.0454	4.70002e-11	1.02101e-09	51.4178
rs2737252	8	A	G	0.0347086	-0.0388	0.00205818	0.0352	2.90001e-55	0.2707	284.386
rs2741856	17	C	G	0.0746095	-0.0587	0.00335582	0.05	3.90032e-89	0.2405	494.3
rs2761884	14	T	G	-0.0501009	-0.0256	0.00186962	0.0326	7.99834e-125	0.4311	718.099
rs2799097	1	G	A	0.0172329	0.0967	0.00256761	0.044	4.60002e-10	0.0280001	45.0462
rs2830913	21	A	G	0.0236343	0.0448	0.00188238	0.0341	2.29985e-30	0.1886	157.642
rs28364580	19	A	G	-0.0223685	-0.0171	0.00217236	0.0379	1e-19	0.6509	106.025
rs2836620	21	C	G	0.0288982	-0.0813	0.00216561	0.0362	8.9002e-33	0.02474	178.066
rs28373428	3	A	G	0.0222698	0.0022	0.00262992	0.0509	8.80035e-15	0.9655	71.7047
rs28557305	9	A	G	-0.0259655	-0.051	0.00193848	0.0337	2.80027e-34	0.131	179.42
rs28707249	22	A	G	-0.0222589	0.1516	0.00298159	0.0505	1.69981e-13	0.00266999	55.7329
rs2884691	1	G	A	0.0128417	0.0676	0.00183709	0.0328	2.19999e-08	0.0392401	48.8635
rs2906193	7	T	G	0.0169008	-0.0113	0.00221518	0.0385	3.80014e-12	0.7691	58.2099
rs2908007	7	G	A	0.167991	-0.0024	0.00187465	0.0342	1e-200	0.9448	8030.3
rs2929308	8	A	T	-0.044408	-0.0235	0.00185432	0.059	2.29985e-91	0.6899	573.526
rs293736	20	C	A	-0.0118132	-0.0267	0.00207444	0.0355	8.4004e-11	0.4511	32.429
rs2944590	2	A	G	0.0200023	0.023	0.00184186	0.0327	5.40008e-24	0.4825	117.936
rs2969072	7	G	A	-0.0114534	0.0327	0.00194912	0.0374	5.89997e-09	0.3826	34.5296
rs2982573	6	C	T	0.0767909	0.0037	0.00185417	0.0325	1e-200	0.9105	1715.22
rs3118906	13	A	G	0.0262712	-0.0128	0.00206586	0.0352	7.29962e-35	0.7154	161.718
rs314344	7	C	G	-0.0107732	0.0075	0.00186396	0.0327	3.69999e-08	0.8175	33.4054
rs330091	8	G	A	0.0187839	-0.0592	0.00227043	0.0381	1.10002e-11	0.1208	68.4471
rs34068557	5	T	C	-0.0117296	-0.0082	0.00191117	0.0348	2.19999e-08	0.8136	37.6676
rs34123233	16	G	T	0.0214311	0.0205	0.0024232	0.0397	3.59998e-17	0.6064	78.2187
rs34220916	7	G	C	0.0209644	-0.0772	0.00243448	0.0389	2.19989e-16	0.0474297	74.1571
rs34324915	2	T	A	0.0208485	0.0307	0.00191796	0.0371	6.00067e-21	0.4078	118.16
rs344035	3	A	G	-0.0146214	-0.052	0.00184874	0.0324	8.99912e-14	0.1086	62.5498
rs344078	3	T	C	-0.0424589	0.027	0.00245214	0.0392	3.59998e-55	0.4922	299.811
rs34435227	16	G	A	-0.0128854	-0.0132	0.0018783	0.0329	5.49997e-10	0.6885	47.0615
rs34441013	2	A	G	0.0319129	0.0326	0.00204765	0.0383	5.40008e-44	0.3941	242.896
rs34553872	1	T	A	0.0610506	-0.0592	0.0024017	0.057	2.69774e-116	0.2992	646.163
rs34575960	13	A	C	0.0257072	0.016	0.0035872	0.0786	2.59998e-08	0.839	51.3568
rs34620158	1	G	A	0.0130898	0.0316	0.00198382	0.0344	1e-09	0.3575	43.5373
rs34945663	1	C	T	0.0148831	-0.0428	0.00243919	0.0459	1.5e-09	0.3513	37.2302
rs35155027	14	C	G	-0.0158218	0.0176	0.00190209	0.0355	2.29985e-13	0.62	69.191
rs35264941	9	C	G	-0.0572286	-0.0116	0.00702127	0.2186	1.20005e-11	0.9575	66.4347
rs35404230	2	C	T	0.0200009	-0.0549	0.00279429	0.0628	1.09999e-09	0.3816	51.2337
rs35463915	17	T	C	-0.0202973	-0.0039	0.00231297	0.0363	4.60045e-17	0.9144	77.0081
rs35657711	2	C	T	0.0506141	-0.0406	0.00223761	0.0381	5.59758e-102	0.2872	511.651
rs35713954	15	T	G	-0.0109332	-0.0342	0.00188178	0.0328	9.80009e-09	0.2966	33.7565
rs36009197	6	T	A	0.0191507	0.0179	0.00285979	0.0604	5.89997e-09	0.766699	44.8437
rs36010930	2	C	T	0.0137157	-0.0038	0.00203877	0.0403	2.69998e-10	0.9245	45.2584
rs368510	5	A	G	0.0236734	0.0481	0.00195912	0.0342	1.29987e-29	0.1594	146.016
rs370387	3	A	G	0.0468543	0.0493	0.00185513	0.033	2.89734e-111	0.1351	637.896
rs3747237	22	G	A	-0.0133407	-0.0234	0.001992	0.0346	1.99986e-12	0.4991	44.8517
rs3757434	7	T	A	0.012737	0.0075	0.00240813	0.0379	4.79999e-08	0.8422	27.9753
rs3760456	17	T	C	-0.0227806	0.0099	0.00186228	0.0325	1.29987e-26	0.760001	149.637
rs3765971	1	T	C	0.0283504	-0.0644	0.00192587	0.0338	1.9002e-37	0.0564898	216.703
rs3777787	6	A	C	-0.0520223	-0.02	0.0018396	0.0335	1.49968e-143	0.551001	799.71
rs3790608	1	A	G	0.0389237	0.0906	0.00256693	0.0468	4.90004e-44	0.0525702	229.932
rs3796014	2	G	A	0.0514866	0.0186	0.00205699	0.0413	4.39542e-108	0.6536	626.504
rs3801427	7	T	C	0.0330967	0.0009	0.00215007	0.0397	5.79963e-45	0.9817	236.954
rs3829849	9	T	C	0.0137668	0.0212	0.00191868	0.0338	4.60045e-14	0.5298	51.4827
rs3848474	18	A	G	0.0150619	0.055	0.0018751	0.0335	1.80011e-11	0.1007	64.5224
rs402072	19	C	T	-0.0162661	0.0625	0.00252161	0.0468	1e-09	0.1816	41.6113
rs41302867	6	A	G	-0.0257919	-0.053	0.00277985	0.0524	3.90032e-16	0.3117	86.0843
rs42032	7	A	G	-0.0219323	0.0469	0.00207825	0.0368	8.30042e-22	0.2028	111.371
rs426810	17	G	A	0.011313	0.0285	0.00185734	0.0326	1e-08	0.3813	37.0999
rs4305309	2	C	T	-0.073412	0.0454	0.00191639	0.0376	1e-200	0.2268	1467.46
rs4360494	1	C	G	0.0193723	0.0361	0.00184458	0.0332	2.49977e-23	0.2758	110.298
rs4418639	1	A	G	-0.0164218	0.0315	0.00187602	0.0342	1.69981e-13	0.3569	76.6243
rs4505759	4	T	C	0.0568166	-0.0822	0.00200649	0.0362	1e-131	0.0231601	801.819
rs4595506	11	G	A	-0.0230826	0.0428	0.00184184	0.0327	6.90081e-29	0.1897	157.06
rs4635400	18	A	G	-0.0500354	0.0043	0.00193524	0.0332	1.30017e-119	0.8982	668.475
rs4664604	2	G	C	0.0184833	-0.0833	0.00244143	0.0507	3.29989e-11	0.1001	57.3153
rs4669522	2	C	T	0.0171116	-0.0239	0.00226385	0.0526	1.89998e-10	0.649901	57.1329
rs4693374	4	C	A	0.0187892	-0.0057	0.00184863	0.0328	1.80011e-18	0.8633	103.304
rs4739697	8	G	A	-0.0185541	0.0123	0.0019646	0.0377	3.69999e-18	0.743599	89.1932
rs4743930	9	T	C	0.0294771	0.0235	0.00213721	0.035	3.80014e-35	0.5028	190.228
rs4759843	12	G	A	-0.0118233	0.0147	0.00193725	0.0359	2.99999e-08	0.6826	37.2483
rs4780403	16	A	G	-0.0563428	-0.1016	0.0083876	0.1395	3.40001e-10	0.4661	45.1234
rs4782351	16	G	A	-0.0147954	0.0321	0.0019028	0.0333	4.00037e-13	0.3358	60.4599
rs4806003	19	A	C	-0.0116216	-0.0008	0.00193036	0.0327	2.30001e-08	0.9803	36.2456
rs4806862	19	T	G	0.0200669	-0.001	0.00199053	0.0332	2.29985e-22	0.9748	101.63
rs4821797	22	C	T	-0.0235549	-0.0036	0.00197781	0.0342	6.79986e-24	0.9164	141.838
rs4836373	5	C	T	-0.0190058	0.0554	0.00185311	0.0334	8.60003e-22	0.0972389	105.189
rs4869284	5	G	C	-0.014342	0.0473	0.00219778	0.0347	8.60003e-11	0.1737	42.5844
rs4876361	8	A	G	-0.0126682	0.032	0.00207981	0.0358	1.6e-09	0.3712	37.1007
rs4882032	11	G	A	0.0371442	0.006	0.00564622	0.0938	3.2e-08	0.9488	43.2779
rs4936266	11	A	G	-0.0967327	0.1057	0.00690027	0.2529	2.39994e-37	0.6761	196.523
rs4961733	9	A	G	0.0263102	-0.0198	0.00233944	0.0377	5.50047e-20	0.5991	126.481
rs4964511	12	C	T	-0.0125168	0.0327	0.00184861	0.0327	4.49997e-10	0.3181	45.8454
rs4979905	10	T	C	-0.0262079	0.0118	0.00240067	0.0426	5.60015e-24	0.781101	119.179
rs55704141	17	A	G	0.0287216	0.0377	0.00188828	0.0333	3.50026e-45	0.258	231.358
rs55709850	22	T	G	-0.016715	0.0653	0.00205346	0.0356	2.60016e-14	0.0666899	66.2583
rs55711911	2	A	G	-0.0250851	0.0307	0.00372626	0.0654	2.80001e-10	0.6386	45.3195
rs55721532	2	G	A	0.0218544	-0.0394	0.0020073	0.0362	4.49987e-23	0.2772	118.537
rs55772556	2	T	G	0.0136327	0.0051	0.00195222	0.0342	3.10027e-11	0.8804	48.7648
rs55826238	6	T	G	0.0124978	0.0242	0.00215287	0.0414	2.19999e-08	0.5585	33.7001
rs55863202	9	C	T	0.0263509	0.1211	0.0043612	0.1068	1.6e-08	0.2569	36.5072
rs56009005	9	A	G	-0.0326834	0.0184	0.00364112	0.0579	1.59993e-14	0.7509	80.5721
rs56104760	1	G	A	-0.0413936	0.0263	0.0023515	0.0391	1.39991e-56	0.5018	309.868
rs56320441	17	C	T	0.0243596	0.1529	0.00329318	0.0496	5.19996e-12	0.00204602	54.7154
rs56682471	1	T	A	0.0271138	0.0568	0.00222912	0.0406	7.19946e-30	0.1621	147.95
rs56744189	14	A	C	-0.0177578	-0.0408	0.00208083	0.0386	2.19989e-14	0.2906	72.8291
rs56940811	16	T	C	0.0255441	0.0078	0.00367912	0.0576	1.09999e-08	0.8924	48.2051
rs57043009	17	T	C	0.0528756	-0.0583	0.00260887	0.0468	4.90004e-71	0.2129	410.777
rs571356	7	A	G	-0.0157818	0.0108	0.0019608	0.0364	1.39991e-12	0.7662	64.7808
rs5735	16	C	T	-0.0179149	-0.0547	0.00201059	0.0338	8.10028e-16	0.1057	79.3929
rs5750263	22	T	C	0.0150002	0.0453	0.00253378	0.0442	2.90001e-08	0.3051	35.0474
rs5754387	22	C	G	-0.015804	-0.0547	0.00234886	0.0349	1.2e-09	0.1174	45.271
rs578789	6	T	C	0.0204976	-0.0522	0.00237805	0.0373	4.40048e-16	0.1624	74.2958
rs59243338	2	C	T	-0.0140048	-0.0509	0.00211853	0.0409	4.30002e-08	0.2131	43.7003
rs59813731	19	T	C	0.0211195	0.0556	0.00235156	0.0412	2.70023e-14	0.1771	80.6594
rs602633	1	G	T	-0.01352	-0.0457	0.00221606	0.0395	2.59998e-09	0.2471	37.2212
rs603424	10	A	G	-0.0301479	-0.0292	0.00246363	0.051	4.79954e-27	0.5671	149.749
rs60507951	19	A	G	0.100973	0.0361	0.00320949	0.0478	5.90201e-168	0.4497	989.78
rs6054777	20	A	G	-0.017591	0.0094	0.00209487	0.038	1.69981e-13	0.8052	70.5126
rs6117854	20	A	G	-0.0384374	0.0353	0.00198936	0.0346	5.00035e-62	0.307	373.32
rs6120819	20	C	T	0.0254544	-0.0904	0.00242342	0.0403	1.9002e-22	0.0250697	110.324
rs6129493	20	G	A	-0.0138906	0.0049	0.00207552	0.0356	5.30005e-09	0.8907	44.7907
rs614802	11	G	A	0.0149457	-0.0631	0.00198041	0.0347	1.79999e-10	0.0688193	56.9537
rs61733768	16	A	G	-0.0760066	0.0559	0.00552369	0.058	7.70016e-36	0.3345	189.341
rs61780431	1	A	G	-0.0186571	0.0069	0.00222351	0.0394	2.49977e-13	0.8613	70.4061
rs61921611	12	C	T	0.0191125	-0.0038	0.0020061	0.0349	3.80014e-17	0.9141	90.7674
rs62007684	14	C	T	-0.0425588	-0.0177	0.00195615	0.0354	8.49963e-81	0.617	473.341
rs62111830	2	G	A	-0.015818	0.0019	0.0020814	0.0373	1.50003e-13	0.9596	57.7553
rs62182131	2	A	G	-0.0270788	-0.0149	0.00336772	0.0638	6.4003e-13	0.8149	64.6527
rs62228067	22	C	A	0.0204759	-0.0078	0.00219962	0.0428	1.80011e-14	0.8545	86.6544
rs62302300	4	T	C	-0.0241058	-0.011	0.00250442	0.0486	1.50003e-14	0.8204	92.6464
rs62321667	4	A	G	-0.022818	0.0233	0.00284112	0.0724	3.80014e-13	0.747901	64.5024
rs62389387	6	A	G	-0.0126431	-0.0253	0.00222234	0.0378	1.29999e-09	0.5041	32.3658
rs62396264	6	G	C	-0.0316785	0.1702	0.0048348	0.2743	9.69996e-10	0.5349	42.9311
rs634277	11	G	A	-0.0683091	-0.0198	0.00198219	0.0348	1e-200	0.5684	1187.59
rs6465495	7	G	T	-0.0200095	-0.0532	0.00191178	0.0339	1.20005e-21	0.1161	109.546
rs6469765	8	C	T	-0.0235686	-0.0274	0.00229466	0.037	3.19963e-19	0.4582	105.495
rs6471752	8	T	C	-0.0211287	-0.047	0.0025875	0.046	5.19996e-14	0.3065	66.6783
rs6485702	11	C	T	-0.0347608	-0.007	0.00194109	0.0354	2.80027e-59	0.8438	320.692
rs6540965	1	C	G	0.0133156	0.0007	0.00194803	0.0351	4.49997e-08	0.985	46.7229
rs6542920	2	G	A	0.0120098	-0.016	0.00192212	0.0359	6.59994e-10	0.655799	39.0401
rs6546334	2	T	C	-0.017524	0.0151	0.00192843	0.033	1.39991e-16	0.6483	82.5769
rs6559947	9	T	C	0.0144411	0.0353	0.0020828	0.0339	9.69996e-09	0.2976	48.0735
rs665783	2	A	G	-0.0194481	-0.0708	0.001994	0.0394	7.50067e-18	0.0724803	95.1271
rs6664489	1	A	G	0.0147233	-0.0268	0.00221644	0.036	1.29999e-08	0.4554	44.1264
rs666592	19	T	C	-0.0128759	-0.0389	0.00189318	0.0347	2.09991e-12	0.2626	46.2564
rs66927142	2	T	C	0.0317057	-0.0586	0.0028366	0.0432	4.00037e-23	0.1745	124.933
rs6722557	2	C	G	0.019637	-0.0071	0.00210679	0.0354	4.60045e-14	0.8408	86.8776
rs6782178	3	T	C	0.0144077	-0.0117	0.00187672	0.0343	1e-14	0.7326	58.9373
rs6794670	3	G	C	-0.0146637	-0.0188	0.00230593	0.0389	8.4004e-11	0.628801	40.4385
rs6799205	3	T	C	-0.00995098	0.0455	0.0018465	0.0325	2.5e-08	0.1613	29.0424
rs6839437	4	C	T	0.033192	-0.0017	0.00248792	0.0425	8.99912e-36	0.9686	177.989
rs6842128	4	C	T	0.014983	0.0422	0.00207236	0.0361	2.80001e-09	0.2428	52.2718
rs6846476	4	G	T	-0.0140931	-0.0475	0.00186759	0.0335	6.4998e-14	0.1561	56.9443
rs6861681	5	A	G	0.0118161	0.0241	0.00200822	0.0331	3.69999e-08	0.467	34.6199
rs6864688	5	T	C	-0.0148055	0.0251	0.00185172	0.0328	2.70023e-13	0.4443	63.9286
rs6866190	5	G	A	-0.0163946	0.0141	0.00251997	0.0426	6.59994e-09	0.740699	42.3264
rs6882422	5	A	G	-0.0288998	0.013	0.0028886	0.0572	1.9002e-19	0.8201	100.096
rs6885822	5	A	G	-0.023218	-0.0725	0.00251604	0.0516	2.90001e-20	0.1599	85.1559
rs6938070	6	A	T	-0.0237011	-0.022	0.00199331	0.0373	1.69981e-24	0.5547	141.38
rs6965122	7	G	A	-0.045652	-0.0119	0.0019407	0.0357	2.60016e-93	0.738501	553.354
rs6977460	7	G	A	-0.0172836	0.0608	0.00207898	0.0401	5.30029e-15	0.1298	69.1143
rs7000279	8	T	C	0.0132997	0.0467	0.00210527	0.0394	7.69999e-09	0.2353	39.9087
rs7017252	8	T	C	0.0165146	-0.0261	0.00191174	0.0356	6.4003e-16	0.4635	74.624
rs7021585	9	A	G	0.0187345	-0.0521	0.00214147	0.0369	3.29989e-15	0.1581	76.535
rs7040344	9	T	C	-0.0276745	-0.0229	0.00195032	0.0334	4.40048e-39	0.4932	201.348
rs7078201	10	G	T	0.0128798	-0.0457	0.00188384	0.0339	1.29999e-09	0.1775	46.7445
rs7102	16	C	T	-0.0203849	-0.0047	0.00192847	0.0346	3.50026e-20	0.8924	111.736
rs7121746	11	G	A	-0.0567108	0.0719	0.00187757	0.0346	3.89942e-167	0.0379997	912.303
rs7125361	11	G	C	0.0342978	0.0201	0.00186957	0.0328	7.29962e-69	0.5405	336.55
rs713111	2	A	G	0.0223531	-0.0231	0.00279238	0.0527	4.90004e-13	0.6615	64.0806
rs71338573	20	T	C	0.0394907	0.1057	0.00355297	0.0615	1.59993e-20	0.0858005	123.54
rs7135535	12	A	G	-0.0129379	0.0453	0.00185824	0.0327	1.2e-10	0.1666	48.4757
rs71390846	16	C	G	-0.0399743	0.0573	0.0023772	0.04	6.09958e-57	0.1525	282.768
rs7147775	14	G	T	-0.0177025	-0.0133	0.00186059	0.0327	1.29987e-16	0.684301	90.5249
rs7167692	15	C	T	-0.046048	0.0012	0.00416742	0.0974	3.40017e-25	0.9899	122.092
rs7175531	15	C	T	0.0324797	-0.0223	0.00194669	0.0341	2.39994e-52	0.513	278.375
rs7176579	15	A	G	-0.0155106	-0.0259	0.00185937	0.0327	3.90032e-13	0.4281	69.5866
rs7191269	16	G	A	-0.0303844	0.0366	0.0018871	0.0339	1.80011e-44	0.2805	259.246
rs7197197	16	A	G	0.015231	-0.0269	0.00188965	0.033	2.29985e-11	0.415	64.9672
rs7209460	17	T	C	0.0518966	0.082	0.00201253	0.0353	5.79429e-116	0.02024	664.956
rs7212160	17	A	G	-0.0164713	0.0076	0.00213662	0.0366	9.8992e-13	0.8347	59.4294
rs7237942	18	G	A	-0.0171727	-0.0136	0.00226848	0.0386	3.19963e-12	0.7247	57.3069
rs7251807	19	G	A	-0.0253812	-0.1415	0.00289342	0.0566	2.70023e-15	0.0124099	76.9487
rs72656010	8	C	T	0.0200167	0.0282	0.00275397	0.0491	6.29999e-10	0.566301	52.8283
rs72692842	1	T	C	-0.0287011	0.0683	0.00314748	0.0664	4.90004e-13	0.3033	83.1517
rs72790907	2	T	C	0.0226638	0.0248	0.00275534	0.0661	2.19989e-14	0.708101	67.6574
rs72793938	16	G	A	0.0227441	-0.015	0.00270417	0.0513	6.00067e-14	0.7701	70.7407
rs7280028	21	C	T	0.0128336	-0.0312	0.0023289	0.0417	2.19999e-08	0.4555	30.3665
rs72813180	5	G	C	-0.0158831	-0.0996	0.00257143	0.0451	8.19993e-09	0.0272603	38.1523
rs72868839	6	T	A	0.0496006	0.1543	0.00358886	0.0683	8.10028e-37	0.0239398	191.012
rs72871127	3	C	T	-0.0289003	-0.0178	0.00382827	0.0615	1e-12	0.772499	56.9901
rs72925179	6	A	G	-0.0145854	0.0107	0.00236239	0.044	2.59998e-09	0.8076	38.1183
rs72945685	6	T	C	0.023181	0.0057	0.00290996	0.062	1.99986e-12	0.9272	63.4586
rs72971208	11	C	G	-0.018437	0.032	0.00299591	0.0544	2.59998e-08	0.5569	37.8724
rs73029263	6	G	A	-0.0319483	-0.0676	0.00270787	0.0592	1.80011e-26	0.2533	139.2
rs73139123	2	T	C	0.0151817	0.0029	0.00242234	0.0437	1.29999e-08	0.948	39.2799
rs73207790	4	A	G	-0.0229924	0.0112	0.00255768	0.0571	2.19989e-17	0.8448	80.8121
rs73212812	8	A	G	0.0483276	-0.0172	0.00536368	0.0881	4.49987e-14	0.845	81.1829
rs73238169	3	A	G	-0.0192255	-0.0829	0.00271286	0.0462	2.1e-10	0.0726792	50.2228
rs7329483	13	G	A	-0.024161	-0.0115	0.00288878	0.0443	1.69981e-13	0.7955	69.9521
rs73479996	7	A	G	-0.0224681	-0.0449	0.00361381	0.0616	9.69996e-10	0.465799	38.6547
rs73520180	9	C	T	0.0388431	0.0296	0.00346494	0.0596	1.9002e-21	0.619699	125.671
rs74119759	10	T	C	-0.0288327	-0.0448	0.00253973	0.0462	1.69981e-26	0.3319	128.883
rs7445576	5	T	C	-0.0185774	0.0059	0.00228548	0.0398	6.09958e-13	0.8821	66.0716
rs747091	9	G	T	0.0127451	-0.0092	0.00186306	0.0325	7.29962e-11	0.776	46.7986
rs7484147	11	C	T	-0.0465706	0.0072	0.0019184	0.0325	1.79887e-108	0.8257	589.312
rs7488974	12	A	G	0.0510753	0.02	0.00188744	0.0348	3.39625e-123	0.5658	732.277
rs7504492	18	C	T	0.0129557	0.0073	0.00191968	0.0335	4.60002e-10	0.8277	45.5475
rs7516171	1	T	C	0.0261324	0.0374	0.00240245	0.0383	1.10002e-21	0.3287	118.318
rs75230517	6	C	G	-0.100591	0.1325	0.00418287	0.0808	3.09742e-108	0.1009	578.322
rs7527300	1	T	C	-0.0250301	-0.0339	0.00186936	0.0328	3.40017e-30	0.3011	179.283
rs7546500	1	G	T	0.0154962	0.0018	0.00195276	0.0335	2.49977e-12	0.9567	62.9728
rs7560701	2	C	G	0.0102981	-0.0605	0.00183624	0.033	2e-08	0.0670193	31.4525
rs757179	7	C	G	-0.0376548	-0.0003	0.00398266	0.0581	9.09913e-18	0.9962	89.3911
rs757286	12	T	C	0.0118112	0.0469	0.00204524	0.0355	8e-09	0.1868	33.3503
rs75729494	3	A	T	0.0414065	-0.0539	0.00338211	0.0647	1.39991e-28	0.4046	149.886
rs75809680	20	T	C	-0.065566	0.0032	0.00343994	0.0573	3.69999e-63	0.9559	363.292
rs7585120	2	T	C	0.0177357	-0.0037	0.00208224	0.0423	2.29985e-12	0.9311	72.5496
rs7599234	2	T	G	-0.0118703	0.0261	0.00183274	0.0326	2.90001e-08	0.423	41.949
rs7600317	2	A	G	-0.022135	0.0184	0.00219432	0.0453	2.60016e-18	0.6842	101.756
rs7653133	3	G	C	0.0104027	0.0392	0.00191904	0.0351	4.30002e-09	0.2636	29.3849
rs7679094	4	T	C	-0.0135658	0.0703	0.00187755	0.0348	4e-09	0.0435502	52.2045
rs76813275	6	A	G	-0.0196561	0.0267	0.00299276	0.0679	3.50002e-09	0.6939	43.1371
rs76833657	17	A	G	-0.0422296	0.04	0.00349288	0.0523	1.69981e-24	0.4447	146.173
rs76901084	17	A	G	-0.0214651	-0.0196	0.00239627	0.0393	4.10015e-16	0.617101	80.2406
rs76983463	13	C	T	0.0402361	-0.0864	0.00467911	0.131	3.69999e-15	0.5098	73.9444
rs7699338	4	C	A	-0.0478532	0.0072	0.0032053	0.0512	5.90065e-40	0.8874	222.887
rs7703751	5	T	A	-0.0242142	0.056	0.00211598	0.0397	1.99986e-26	0.1582	130.954
rs77112003	12	T	C	0.0139635	-0.0106	0.00199503	0.0361	4.70002e-10	0.768799	48.988
rs7728907	5	A	G	-0.0193642	-0.0323	0.0021839	0.039	7.8001e-16	0.4076	78.6201
rs7741021	6	C	A	0.0786075	-0.0099	0.00183355	0.0327	1e-200	0.760901	1837.99
rs77431781	4	T	A	-0.0251243	0.1096	0.00357496	0.0813	1.99986e-12	0.178	49.3907
rs77599507	8	A	G	-0.0354222	0.0865	0.00326437	0.0553	2.60016e-21	0.1176	117.748
rs77847666	7	C	T	0.0746067	0.0633	0.00479106	0.0788	4.19952e-45	0.4216	242.489
rs7789880	7	T	C	-0.0272724	0.0147	0.00205925	0.0361	5.19996e-32	0.683	175.4
rs78015143	18	A	G	0.0275677	-0.026	0.00310543	0.0461	1.39991e-16	0.5727	78.8057
rs7814941	8	G	A	0.0208641	0.0638	0.00230546	0.0427	1.29987e-13	0.1352	81.9
rs78432519	6	T	C	-0.0362448	-0.0202	0.00288679	0.0532	2.29985e-31	0.704099	157.638
rs785836	9	T	C	0.012354	-0.01	0.00194469	0.0336	2.69998e-10	0.765701	40.3566
rs7866211	9	C	T	-0.0245864	0.0449	0.0020281	0.0349	3.59998e-28	0.1974	146.964
rs78667121	13	A	G	0.0543063	0.0423	0.00533768	0.0804	2.70023e-17	0.5985	103.513
rs7898342	10	A	G	0.0119713	0.0542	0.00187471	0.0338	2.1e-09	0.1093	40.7769
rs79052526	1	A	G	-0.0371565	0.0602	0.00695608	0.1477	4.39997e-08	0.6834	28.5325
rs79077117	18	A	G	0.0153653	0.0901	0.00223178	0.0449	2.99999e-09	0.0446498	47.4001
rs79191922	5	T	C	-0.0418795	-0.2121	0.00724248	0.1054	6.90001e-09	0.0442904	33.4371
rs7953929	12	G	C	-0.019431	0.0228	0.00230723	0.0402	2.09991e-12	0.5701	70.9265
rs7959604	12	G	C	-0.0594083	0.0242	0.00351663	0.053	7.39946e-54	0.6478	285.391
rs7969486	12	C	T	0.0116772	0.0297	0.00186027	0.0324	9.69996e-10	0.3591	39.4027
rs79719017	2	C	T	0.0202577	0.0552	0.00199747	0.0359	8.00018e-20	0.1244	102.854
rs79728480	21	G	C	0.0505996	0.1306	0.00501299	0.0954	1.39991e-15	0.1711	101.883
rs79730878	17	C	T	-0.023725	0.0446	0.00220237	0.0596	3.90032e-22	0.453799	116.046
rs7980899	12	T	C	-0.0158984	0.0319	0.00188684	0.0353	4.60045e-16	0.3662	70.9965
rs8002850	13	A	G	-0.0286644	0.0784	0.00196487	0.0357	1e-38	0.0281099	212.823
rs8008406	14	C	T	-0.0167854	0.015	0.00211219	0.0382	8.10028e-12	0.6945	63.1535
rs8073697	17	T	A	-0.0143742	0.0368	0.00195442	0.0369	3.29997e-10	0.3184	54.0918
rs8095921	18	A	G	0.0158789	-0.03	0.00223855	0.0421	1.09999e-09	0.4769	50.3161
rs825453	12	T	A	-0.0164877	-0.0177	0.00189518	0.033	1.59993e-14	0.5928	75.6866
rs853163	5	A	G	0.0133272	0.0359	0.00211987	0.0406	4.79999e-08	0.3776	39.5239
rs868127	15	T	C	-0.0167563	-0.0203	0.00208037	0.0377	9.09913e-13	0.590999	64.8747
rs884205	18	C	A	0.0259088	-0.0499	0.00214851	0.0362	2.99985e-26	0.1674	145.419
rs890074	2	A	G	0.0123921	-0.0024	0.00183531	0.0332	7.90005e-09	0.9431	45.5901
rs899631	4	T	G	0.0183832	0.0366	0.0018979	0.0339	2.70023e-19	0.28	93.82
rs901865	3	C	T	-0.0268666	0.0858	0.00244148	0.0483	8.4004e-22	0.0756693	121.093
rs912146	13	A	G	0.0253489	0.0232	0.00255299	0.0445	3.50026e-18	0.6017	98.5871
rs9257744	6	A	C	-0.0200915	-0.0526	0.00208332	0.0489	9.09913e-19	0.2826	93.0064
rs928486	20	G	A	0.017258	0.0048	0.00225215	0.0393	3.10027e-11	0.9033	58.72
rs9290351	3	T	G	0.0238627	0.0188	0.00282969	0.0556	5.90065e-15	0.7357	71.115
rs9295508	6	G	A	0.00997261	-0.0212	0.00189929	0.0342	1.40001e-08	0.5359	27.5699
rs9296151	6	A	G	-0.0384198	0.0802	0.0049915	0.14	4.40048e-13	0.5665	59.2445
rs932828	20	A	G	-0.032155	-0.0157	0.00190189	0.0339	6.4998e-54	0.6441	285.842
rs9340903	6	T	C	-0.0512098	-0.0473	0.005378	0.0756	5.10035e-19	0.5316	90.6702
rs9364386	6	G	T	-0.0266947	-0.0773	0.00240198	0.0436	2.29985e-26	0.0766496	123.513
rs9378485	6	C	T	-0.0141876	-0.023	0.00188331	0.0341	1.50003e-11	0.4999	56.7511
rs9385629	6	T	C	-0.0126627	-0.0422	0.002001	0.0344	8.30004e-10	0.2199	40.0459
rs939666	7	T	C	0.0710745	0.0336	0.00227297	0.0387	2.89734e-178	0.3864	977.778
rs9431593	1	A	T	-0.0184277	0.0196	0.00183573	0.0326	9.09913e-21	0.5482	100.768
rs9447004	6	G	A	-0.0235076	-0.0251	0.00183021	0.0327	1e-30	0.4432	164.974
rs947091	10	A	G	0.0403792	-0.0769	0.00185128	0.0346	1.50003e-87	0.0262198	475.742
rs9513510	13	C	G	-0.035268	-0.0241	0.0020194	0.0348	1.39991e-56	0.4882	305.012
rs9521510	13	C	T	-0.0213514	0.0055	0.00199082	0.0345	8.49963e-22	0.8723	115.024
rs9530279	13	C	T	-0.0185815	-0.0395	0.00210666	0.038	1.69981e-15	0.2997	77.7988
rs9532858	13	A	G	-0.0149322	-0.0074	0.00199213	0.0367	1.10002e-13	0.8399	56.1839
rs9557349	13	C	T	-0.0214187	-0.0251	0.00230872	0.0407	2.80027e-17	0.538	86.0684
rs957772	18	G	A	-0.0122597	-0.0096	0.00187352	0.033	4.79999e-10	0.77	42.8196
rs9594738	13	T	C	-0.0476665	-0.0201	0.00185382	0.0325	1.09901e-119	0.5373	661.137
rs960192	5	T	C	0.0173048	-0.0114	0.00188543	0.0334	8.99912e-19	0.7322	84.2388
rs9606139	22	A	G	-0.11533	0.0916	0.00304573	0.0591	1e-200	0.121	1433.84
rs9608698	22	C	G	0.0206047	0.0244	0.00187667	0.0325	1.9002e-23	0.4531	120.547
rs9631060	2	G	A	-0.0205178	0.0452	0.00221595	0.0395	6.79986e-17	0.2523	85.7317
rs9829214	3	C	T	-0.0133609	0.0304	0.00190353	0.0331	3.89996e-10	0.3591	49.2665
rs9873544	3	C	T	0.0149911	-0.019	0.00190221	0.0332	7.10068e-13	0.5683	62.1084
rs9896306	17	A	C	-0.0263111	-0.0256	0.00208086	0.0357	4.79954e-27	0.4735	159.879
rs9909232	17	C	A	-0.014619	-0.0371	0.00240872	0.0449	9.20026e-11	0.4088	36.8352
rs9921222	16	T	C	-0.0256994	0.0758	0.00185555	0.0325	2.80027e-33	0.0197201	191.823
rs9927137	16	G	A	-0.0123964	-0.0129	0.00186119	0.0328	5.50047e-11	0.6943	44.3619
rs9952412	18	C	A	0.0186444	0.031	0.0018707	0.0327	6.4998e-16	0.3434	99.3319
rs9974172	21	G	A	0.0179096	-0.0274	0.00264969	0.0502	3.40001e-08	0.5846	45.6858
Abbreviation: H-BMD, bone mineral density of heel; Wet-AMD, wet age-related macular degeneration; SNP, single nucleotide polymorphism; chr, chromosome; EA, effect_allele; OA, other_allele; se, standard error; exp, exposure; out, outcome

## Sheet: S3
Table 3. LS-BMD exposure SNPs and their association with Wet-AMD
SNP	chr	EA	OA	beta		se		pval.		F-statistic
				exp	out	exp	out	exp	out
rs1023940	6	G	A	-0.064541	0.0503	0.00876	0.033	6.47e-13	0.1276	54.2829
rs11002249	10	T	C	0.069743	0.0301	0.011142	0.0472	1.01e-09	0.5241	39.1809
rs11024028	11	G	C	0.065776	-0.0408	0.011325	0.0467	1.44e-08	0.383	33.7333
rs11680288	2	A	G	-0.054235	0.0354	0.008933	0.0324	3.12e-09	0.2749	36.8608
rs11692564	2	T	C	0.23782	-0.012	0.039471	0.1087	4.1e-09	0.9121	36.3028
rs13046645	21	A	T	-0.055863	0.0457	0.009829	0.0416	2.92e-08	0.2716	32.302
rs1357651	7	G	T	0.068117	0.017	0.009151	0.0369	3.75e-13	0.6459	55.4082
rs2220189	8	G	C	-0.082756	0.0217	0.008797	0.0325	4.25e-20	0.5041	88.4973
rs2235811	20	G	A	-0.054301	0.0324	0.009045	0.0326	4.66e-09	0.3204	36.0411
rs2291467	11	T	C	-0.077421	0.0635	0.010148	0.0447	9.64e-14	0.1552	58.2045
rs2566752	1	C	T	0.082922	-0.0423	0.008947	0.034	1.49e-19	0.2129	85.8983
rs35681117	7	T	C	0.055162	-0.0013	0.009645	0.0358	2.39e-08	0.9705	32.7096
rs401680	3	T	A	0.056521	0.0556	0.008802	0.0332	3.7e-10	0.0941998	41.2341
rs6965122	7	G	A	-0.061835	-0.0119	0.009266	0.0357	7.4e-11	0.738501	44.5332
rs71390846	16	C	G	-0.064092	0.0573	0.011373	0.04	3.8e-08	0.1525	31.7583
rs73326583	14	A	C	0.072363	-0.0168	0.011887	0.0489	2.83e-09	0.7314	37.0586
rs7524102	1	G	A	0.089822	-0.0592	0.011494	0.057	2.41e-14	0.2988	61.0693
rs7807953	7	T	C	0.075102	0.0274	0.009698	0.0382	4.11e-14	0.472	59.9706
rs78667121	13	A	G	0.149862	0.0423	0.025668	0.0804	1.21e-08	0.5985	34.0878
rs884205	18	C	A	0.062204	-0.0499	0.010212	0.0362	2.77e-09	0.1674	37.1035
rs894738	12	A	G	-0.062783	0.0234	0.009136	0.033	2e-11	0.4796	47.225
rs9533094	13	G	A	-0.082629	-0.0201	0.008741	0.0325	2.8e-20	0.5363	89.3599
rs9749364	19	G	T	0.11438	0.0394	0.018078	0.0478	6.64e-10	0.4093	40.0313
rs9921222	16	T	C	-0.053345	0.0758	0.008789	0.0325	3.16e-09	0.0197201	36.8391
Abbreviation: LS-BMD, bone mineral density of lumbar spine; Wet-AMD, wet age-related macular degeneration; SNP, single nucleotide polymorphism; chr, chromosome; EA, effect_allele; OA, other_allele; se, standard error; exp, exposure; out, outcome

## Sheet: S4
Table 4. FN-BMD exposure SNPs and their association with Wet-AMD
SNP	chr	EA	OA	beta		se		pval.		F-statistic
				exp	out	exp	out	exp	out
rs10170839	2	C	A	-0.059358	0.0278	0.007521	0.0323	1.20005e-14	0.3894	62.2884
rs10794639	16	G	A	-0.051188	0.0729	0.007546	0.0325	3.29989e-11	0.0248199	46.0153
rs10946458	6	C	T	-0.044918	0.032	0.007974	0.0348	3.63003e-08	0.3576	31.7313
rs11024028	11	G	C	0.05552	-0.0408	0.009698	0.0467	2.18002e-08	0.383	32.7744
rs11652763	17	A	G	0.083568	-0.0359	0.012659	0.0459	1.09001e-10	0.434	43.5794
rs13194508	6	C	T	-0.051843	0.0266	0.008915	0.0414	1.29999e-08	0.520701	33.8172
rs1366594	5	C	A	-0.079453	0.0386	0.007525	0.0328	5.44001e-25	0.2388	111.483
rs1485307	8	C	T	-0.061597	0.029	0.00761	0.0324	2.49e-15	0.3708	65.5164
rs1785493	11	T	C	-0.045109	0.0642	0.008037	0.041	4.06004e-08	0.1176	31.502
rs2566752	1	C	T	0.061943	-0.0423	0.007699	0.034	3.65006e-15	0.2129	64.7315
rs2741856	17	C	G	0.087631	-0.0587	0.014131	0.05	1.33999e-09	0.2405	38.4565
rs3779381	7	G	A	0.057989	0.0217	0.008522	0.0381	2.87012e-11	0.5687	46.3029
rs4281029	7	A	C	0.056816	0.0266	0.009361	0.0384	2.95999e-09	0.4883	36.8381
rs436448	3	C	T	0.063845	0.0507	0.007565	0.0332	1.55991e-16	0.1271	71.2256
rs4448201	7	C	G	0.065631	0.004	0.007895	0.0367	4.37019e-16	0.914	69.1057
rs4759320	12	C	G	-0.044812	0.0162	0.007933	0.0337	3.32997e-08	0.630099	31.909
rs7108738	11	G	T	0.082771	0.023	0.009715	0.0358	8.07049e-17	0.5213	72.589
rs71390846	16	C	G	-0.059106	0.0573	0.009756	0.04	3.16002e-09	0.1525	36.7045
rs7209460	17	T	C	0.050829	0.082	0.008199	0.0353	1.34999e-09	0.02024	38.4327
rs7524102	1	G	A	0.083798	-0.0592	0.009823	0.057	7.36038e-17	0.2988	72.7745
rs9478217	6	G	A	0.052736	-0.0127	0.007608	0.0332	1.22999e-11	0.7027	48.0478
Abbreviation: FN- BMD, bone mineral density of femoral neck; Wet-AMD, wet age-related macular degeneration; SNP, single nucleotide polymorphism; chr, chromosome; EA, effect_allele; OA, other_allele; se, standard error; exp, exposure; out, outcome

## Sheet: S5
Table 5. FA-BMD exposure SNPs and their association with Wet-AMD
SNP	chr	EA	OA	beta		se		pval.		F-statistic
				exp	out	exp	out	exp	out
rs13423976	2	G	A	0.097978	0.0101	0.017179	0.0363	2.3e-08	0.781399	32.5283
rs6894139	5	G	T	-0.088937	0.0401	0.015638	0.0328	2.52e-08	0.221	32.3447
rs7776725	7	C	T	0.186109	0.0259	0.017421	0.0372	1.21e-25	0.4856	114.127
Abbreviation: FA-BMD, bone mineral density of forearm; Wet-AMD, wet age-related macular degeneration; SNP, single nucleotide polymorphism; chr, chromosome; EA, effect_allele; OA, other_allele; se, standard error; exp, exposure; out, outcome

## Sheet: S6
Table 6. TB-BMD (age 0-15) exposure SNPs and their association with Wet-AMD
SNP	chr	EA	OA	beta		se		pval.		F-statistic
				exp	out	exp	out	exp	out
rs10896329	11	G	A	-0.0851	0.0663	0.0149	0.0432	1.181e-08	0.125	32.6202
rs11934731	4	A	G	-0.0777	-0.0585	0.0137	0.0353	1.51901e-08	0.0978205	32.1663
rs2566752	1	C	T	0.0763	-0.0423	0.0134	0.034	1.32902e-08	0.2129	32.422
rs34824550	1	A	C	-0.0952	0.0057	0.0156	0.0389	1.13799e-09	0.8837	37.2413
rs35969972	2	T	C	0.0771	-0.0249	0.0129	0.0323	2.00701e-09	0.4408	35.7215
rs72699866	14	A	G	-0.0994	-0.1319	0.0173	0.0473	1.008e-08	0.00523805	33.0127
rs917726	7	T	A	0.137	0.0325	0.0146	0.0386	5.07224e-21	0.3996	88.0512
rs9525638	13	C	T	0.0844	0.0128	0.0132	0.0325	1.89802e-10	0.693201	40.8825
Abbreviation: TB-BMD, total body bone mineral density; Wet-AMD, wet age-related macular degeneration; SNP, single nucleotide polymorphism; chr, chromosome; EA, effect_allele; OA, other_allele; se, standard error; exp, exposure; out, outcome

## Sheet: S7
Table 7. TB-BMD (age15-30) exposure SNPs and their association with Wet-AMD
SNP	chr	EA	OA	beta		se		pval.		F-statistic
				exp	out	exp	out	exp	out
rs10016972	4	A	C	-0.1383	-0.0339	0.0244	0.0358	1.51702e-08	0.3435	32.1266
Abbreviation: TB-BMD, total body bone mineral density; Wet-AMD, wet age-related macular degeneration; SNP, single nucleotide polymorphism; chr, chromosome; EA, effect_allele; OA, other_allele; se, standard error; exp, exposure; out, outcome

## Sheet: S8
Table 8. TB-BMD (age30-45) exposure SNPs and their association with Wet-AMD
SNP	chr	EA	OA	beta		se		pval.		F-statistic
				exp	out	exp	out	exp	out
rs10005067	4	C	T	-0.0883	-0.0315	0.0148	0.0325	2.16302e-09	0.3332	35.5957
rs11228240	11	T	C	-0.0974	0.0517	0.0175	0.044	2.57899e-08	0.2399	30.9772
rs12534510	7	C	A	0.083	-0.0157	0.0148	0.0331	2.19902e-08	0.634	31.4509
rs12742784	1	T	C	0.1126	-0.1	0.0182	0.0476	6.63896e-10	0.0354797	38.2767
rs3801387	7	G	A	0.1617	0.0235	0.0162	0.0382	1.42495e-23	0.5386	99.63
rs55781332	11	G	A	0.1088	0.0353	0.0177	0.0363	6.98393e-10	0.3313	37.7843
rs62259232	3	A	G	0.0899	0.0496	0.0148	0.033	1.21099e-09	0.1326	36.8974
rs7761420	6	T	C	0.1195	-0.013	0.0148	0.0332	7.95426e-16	0.695601	65.1947
rs8001611	13	T	C	0.0947	0.0201	0.0148	0.0325	1.54401e-10	0.5364	40.9427
Abbreviation: TB-BMD, total body bone mineral density; Wet-AMD, wet age-related macular degeneration; SNP, single nucleotide polymorphism; chr, chromosome; EA, effect_allele; OA, other_allele; se, standard error; exp, exposure; out, outcome

[truncated: 28 more sheets: S9, S10, S11, S12, S13, S14, S15, S16, S17, S18, S19, S20, S21, S22, S23, S24, S25, S26, S27, S28 …]
